# Supplementary material for: Trace Elements in Portuguese Children: Urinary Levels and Exposure Predictors
Source: Toxics. 2023 Sep 9;11(9):767. doi: 10.3390/toxics11090767 (PMC10535189; doi:10.3390/toxics11090767)
Supplement: Supplementary file 1 [file toxics-11-00767-s001.zip]

Archive with 1 entries (1 files):
- toxics-2541422-supplementary.pdf
